# Supplementary material for: Distinct microbiological signatures associated with triple negative breast cancer
Source: Sci Rep. 2015 Oct 15;5:15162. doi: 10.1038/srep15162 (PMC4606812; doi:10.1038/srep15162)
Supplement: Supplementary Table S3 [file srep15162-s2.xls]

## Sheet: Sheet1
Supplementary Table S3. Probes used for target capture.
Probe sequence 5'-3'	Organism
TTTCTCGCTCTCACCCTTAACCCGCTGGCGCGCCTGCACCATCTT	Macacine herpesvirus 3	conserved viral probe	Herpesvirus	Viral Conserved Probe pool (VCP)
CCCGCACTGACACCACACGTCATGCGCCCCCTTGATTTGCAGTCT	Macacine herpesvirus 3	conserved viral probe
GATGAATTTACAGACGCACACCGGAATGCATAAGCAACCAAACGGGATATAAAG	Macacine herpesvirus 3	conserved viral probe
ACCATGAACAAAACTACAGGAATCAAGAACAAAACGGAAGGAGCAGGATCTAC	Macacine herpesvirus 3	conserved viral probe
CAAAAACACGGCAGGAGGGGCCTTTTTCCACGAGTAAGACTCCAT	Equid herpesvirus 9	conserved viral probe
CTTCTAAACTGTCGTTTGATGCACTAGACGCACCCCCGACTCAAATTATAGA	Equid herpesvirus 9	conserved viral probe
GTAAAACCACCACTCGTTGGCACCCTGCTTCACCGCAACTCCCAA	Equid herpesvirus 9	conserved viral probe
GCGGCCCTCCTCGCCGCCCAAGAAGGCCACGGGGATCTCCTTGTA	Murid herpesvirus 2	conserved viral probe
CTATATAGCAGGAGAGGGAGACCCGACAGCCGGTGTTTTTGAACA	Murid herpesvirus 1	conserved viral probe
GCAGCGCGTGGCCCTGCCAGTCGCCGCAGTCGCACCACACGTCGT	Panine herpesvirus 2	conserved viral probe
CTTTGTCTCCAAGGGGACCCCGCGCCGCGCCGTCTGCTACATCAT	Cercopithecine herpesvirus 5	conserved viral probe
CTTAAACGGACAGCCCCTGGGAGAAACCTCCTACTACGGCGGTTG	Cercopithecine herpesvirus 5	conserved viral probe
AAACCCCTCGAGCCGATCCTCGTCCGTGTCGCTGTTCCAGAACCA	Macacine herpesvirus 1	conserved viral probe
ACCAGGAAGGACCAGGCAAACACCAACGCCCGCTTCGAGAACACG	Macacine herpesvirus 1	conserved viral probe
GCGAGGAGCAGCAGGATCAGGTCGGCGTGTCCCCACGCGTCCGCG	Macacine herpesvirus 1	conserved viral probe
CTGCACGAAGAGGATCGCCCCGGCGCCCGTCTCCCACGCCGCGGG	Macacine herpesvirus 1	conserved viral probe
GAGATCGTGCCCTCGACGCCCGCCATGCTGGGCCTGGGGACCCGC	Macacine herpesvirus 1	conserved viral probe
CTGCGTCACCTGCCGGCGCGCGCGGGCGTGGCGGGCCGTTAAAAG	Macacine herpesvirus 1	conserved viral probe
GAAGACGCTGATGAACCACGAGGGCGAGGTGGGGCAGAGGAAGAC	Human herpesvirus 5	conserved viral probe
CTGGATCTGCTCCTCCAGGCACTTGATGACCTGCTTCTTAAACAG	Human herpesvirus 5	conserved viral probe
GCTCCTGGCAAACTATGTCACCAGGCTCCCCAACCAGAGAAACGC	Human herpesvirus 8 (KSHV)	conserved viral probe
TATTTGCAAAGGGAGGCGAGGAGATGGAGTGACTGAAGGAGCGATA	Human herpesvirus 4 type 1 (EBV1)	conserved viral probe
ATCTCTGCCGCCATCCCGGCCAGGAAGGCCTCGATGACCGAGTCT	Human herpesvirus 4 type 1 (EBV1)	conserved viral probe
CAACCTCTGCTCCCCTCTATTCTCCTCTTGCGTTATCTCCAATAGAATTTG	Human herpesvirus 4 type 1 (EBV1)	conserved viral probe
GAACAGACCGACTCCGGGCGCGAGGAGGACGCACAGGAGAGCGAG	Human herpesvirus 6B	conserved viral probe
CGTCCACCGTCCCTCTCACCCCCACTCGAATCGCGCAGGCGCGTC	Human herpesvirus 6B	conserved viral probe
GGCAAGCACCTCGTTTATTGGGACCGGGGCTGTCCGGCGTCTATT	Equid herpesvirus 1	conserved viral probe
CAATCAGTGCGCCCGATCTCCCGGCCACTGAACCACAACGGCATG	Equid herpesvirus 1	conserved viral probe
AGCACAACGCAGACTCCGCCTAGACTCCCGCCTCCATCCGCTGAC	Equid herpesvirus 1	conserved viral probe
ATAGGCCAGAGCCACTTCCAGAAGCGCAGCAAGATAAAGGTGAAC	Human herpesvirus 1	conserved viral probe
CAAACACAACGTGACCCCCCGGGAGACCGTCCTGGATGGCGATAC	Human herpesvirus 1	conserved viral probe
ATAATAAAAACGATAACACAGAAGACCCCACACACCTTGTTGCATCTAGGCTGC	Equid herpesvirus 4	conserved viral probe
ATTTTATCCAACCGGCACCAAACAGGGTAGACTTGTTATTCAAAGATATACCCGAAT	Equid herpesvirus 4	conserved viral probe
CTACACGGTGGACACCCGGGCCGGAGAGCGCACCCGCGTTCCACT	Equid herpesvirus 4	conserved viral probe
CACAGGCGGCGTGGCGATCCTGCCCTCATCCGTCTCGCTTAATCG	Fujinami sarcoma virus	conserved viral probe	Retrovirus
AAACAAGCAGACATGATGATGAGCATGGGGAGACATTAGTGTGGCAGTTT	Human immunodeficiency virus 2	conserved viral probe
CAGAAACTACTACAGGCCCGAGGACACACTAATAGCCCTCTAGGAGATAT	Simian T-lymphotropic virus 1	conserved viral probe
CATACCACTCTAAACCCTGCAATCCTGCCCAGCCAGTTTGTTCAT	Human T-lymphotropic virus 1	conserved viral probe
CCAACATTCCACCCTCCTTCCTCCAGGCCATGCGCAAATACTCCC	Human T-lymphotropic virus 1	conserved viral probe
GTCATGGCCCGGCGCTGCGCCCGCAGCAGCACGCACCGCTCCATG	Bovine papular stomatitis virus	conserved viral probe	Poxvirus
GACGTGGTGCGGTCGCTCATCACCTCCACGCTGCAGCGGGCCGGC	Bovine papular stomatitis virus	conserved viral probe
GTTCTTCCGGAAGACGACCCGCTCCACGGCGTCCACCATGTCCAC	Bovine papular stomatitis virus	conserved viral probe
CTGCTCCGGCACTCCACCGAGCGCCGCCACCTATTCGTCGACTTC	Bovine papular stomatitis virus	conserved viral probe
TAATATCTTCTGGAAGGTTTGTATTCTGAATGGATCCACCATCTGCCATAATCCTATTCT	Taterapox virus	conserved viral probe
TAAAGACACTCCACATGCCGTCACTACCTCCGTTAGAAGACATATTAATAAGACTTAAGA	Taterapox virus	conserved viral probe
TAATAGAGGAAATCCCACCGCCTTTCTGGATCTCACCAACGACGATA	Camelpox virus	conserved viral probe
GATGATGCCCTTGGCCTCGCGGTCGAAGACGGCCACCTCGCTCAC	Pseudocowpox virus	conserved viral probe
AGACACTTGAAGTCGACGCCGGACTCGCCGCGCAGCACCGAGCGC	Pseudocowpox virus	conserved viral probe
TATGGATTCGGCTATCCAGTCCTTGACCGAGCCCACGATGCCCGC	Pseudocowpox virus	conserved viral probe
GTCCGCGTAGCCCGCGCCCACGGCCTTGCCGCAGTCCGCGATCAT	Pseudocowpox virus	conserved viral probe
GAAGAGTTTTCACAAAAAGTTTTCGGGAGGAGAGGCTGACCTACCTTC	Orf virus	conserved viral probe
GGCGGGAGGGAGGGGTCTCGACTGCGGGCGGTCCTTTTTCACTTT	Orf virus	conserved viral probe
GATCAAGAACAAGACGCGCGTGCCCTTCCTGCTGCTCTCGGCCTC	Orf virus	conserved viral probe
AACGACCCTGGCTACCACTCGCGGGAGACTCTCTGCAGCGGACCT	Orf virus	conserved viral probe
TCTTTCTCTTCTTCGCTACATCTGATGTCGATAGACACCTCACAGTCTTTGATCATAG	Vaccinia virus	conserved viral probe
CTATCAATAACTGGCACAACAATAACAGGAGTTTTCGCCGCCGCCATTTAGTTATT	Vaccinia virus	conserved viral probe
ATTACGAAGAAGACGACGAGGACGGAGACGGTAGAATAAGTGTAGCAAATAAAATCTATA	Cowpox virus	conserved viral probe
TAACAGCCAGTAAACAAAGCACAAGGGGAAGTGGAAAGCAGCCAA	JC polyomavirus	conserved viral probe	Polyomavirus
CGTCCGGTCTCCATAACAACACATCCTCCCGCTCTGTGTTCTCAC	Trichodysplasia spinulosa-associated polyomavirus	conserved viral probe
TTAGACTCTACAAAAGGCAGGAGATGAGGGACATGACAATGGCTCAGT	Mastomys coucha papillomavirus 2	conserved viral probe	Papillomavirus
CTTGACATTGTGTGTCCTGCCTGTGCCAAGCAACGAGAACGAAAT	Human papillomavirus type 108	conserved viral probe
GTTAAAGAAGCAAACTATGTTAAACCACCAGCAGGAGGCAGACACCTTTGAATTA	Human papillomavirus type 108	conserved viral probe
ATGAGACAGAGGAAGAAGGGGACTGGAAGGTTATTGCAAACTTCCTTAGATA	Mus musculus papillomavirus type 1	conserved viral probe
ATATGATGGAAATTGGGTTTGGGGCTGCAAATTTCAAGGCCTTAAATCAGTCTAAATC	Camelus dromedarius papillomavirus type 1	conserved viral probe
ATAGATGAGGAAGGGGACTGGAAGCACATAGGGAACTTTCTTAGATTCCA	Canine papillomavirus 5	conserved viral probe
GACTGTGGAGGAGGGTGCAGGATAGAGTCTGGAAAGATTGTCTCT	Frog virus 3	conserved viral probe	Iridovirus
GCACTCCTTGAGCCTCTCCCCCTTGACCCTCATCTTCTTGACAAG	Frog virus 3	conserved viral probe
AGATCTCTCCGGGTGGCTCCTGTTGACCGGGGTGGCCGTCCAGTT	Frog virus 3	conserved viral probe
ATCAAGATGAGCAAGATTGGAAAGGGCTGCACCCTCGTCATGGCG	Frog virus 3	conserved viral probe
TTTCCATAGACGACGTGGACGCGTTTGTGTCTGTTTTGACGGTTTTTAAA	Helicoverpa zea SNPV	conserved viral probe	Baculovirus
ACATCCATGGCTCGCCGTCTGCTTCTCTGCCGCTCGTGGTGCCGA	Human herpesvirus 5	specific viral probe		Specific Viral Probe pool (VSP)
GGACGCTGCTACAACCACCGTGTCGTCCGCGTTCGTCGTCCCCAG	Human herpesvirus 5	specific viral probe
GTCTCGCGGCGGCTCCCTCTCGGCGGCTCCGGTTGGGCTCCCCTC	Human herpesvirus 5	specific viral probe
GACCACATCCCGCTCCTGCTCATCGTCACGCCCGTGGTCTTTGAC	Human herpesvirus 5	specific viral probe
AAAGGGGTTGGACATGAAGGAGGACACGCCCGACACGGCCGATAC	Human herpesvirus 1	specific viral probe
ATCCCCTCGAAGAACGCGCCCAGGCCCGCAAACATGGCGGCGTTG	Human herpesvirus 1	specific viral probe
GACCCCAGGCGTGCCGGGGGAACTCGGAGCCGCCGACGCCACCAG	Human herpesvirus 1	specific viral probe
CGGAGTGGCAGGGCCCCCGTTCGCCGCCTGGGTCGCGGCCGCGAC	Human herpesvirus 1	specific viral probe
ATATACCTCCCGAACACCATGAGGAACCCACCTCATCCTCTGGAT	Merkel cell polyomavirus	specific viral probe
TCTGGATCCAGTAGCAGAGAGGAGACCACCAATTCAGGAAGAGAAT	Merkel cell polyomavirus	specific viral probe
GTTTACAGATTAGGAATACATATCCTCCTCCTTCACCACCCCGAAGACC	Merkel cell polyomavirus	specific viral probe
GAATATGGGCCCAATCCACACGGGGCCAACTCAAGATCCAGAAAG	Merkel cell polyomavirus	specific viral probe
TATGATCATGAACAGACTGTGAGGACTGAGGGGCCTGAAATGAGC	Simian Virus 40	specific viral probe
TAATTAACAGGAGGACACAGAGGGTGGATGGGCAGCCTATGATTG	Simian Virus 40	specific viral probe
AGCAGTAGCCTCATCATCACTAGATGGCATTTCTTCTGAGCAAAACAGGTTTTC	Simian Virus 40	specific viral probe
TTCAGGGGGAGGTGTGGGAGGTTTTTTAAAGCAAGTAAAACCTCTACAAAT	Simian Virus 40	specific viral probe
TTTTCCTCATTAAAGGCATTCCACCACTGCTCCCATTCATCAGTTCCATAG	Simian Virus 40	specific viral probe
AACGCGTCACCTCATCCGCCCGATGGCTATCCAAAACCGCCACCT	Okra Mosaic Virus	specific viral probe
CTTCGGTCCAAACAACTCACCTGCTCCGAAATCCGAATCTTCCAA	Okra Mosaic Virus	specific viral probe
TTCAACACCTCCTCCGAACTCGCCCCTTTTCCTCCTTCCGCGTCT	Okra Mosaic Virus	specific viral probe
GAGAAACCAGCAACGGAGCGGCGAATCGACAAGGGAGAAACAACT	Fujinami Sarcoma Virus	specific viral probe
CTCATCGACCACCTGCTGCAGAGCCAGCGGCCCATCACCCGCAAG	Fujinami Sarcoma Virus	specific viral probe
CGTGAGTTAGGTCGAGCAGAGCCAAAGCCCCCGGTGCTTCGTCGC	Mouse Mammary Tumor Virus	specific viral probe
TTGCCTTGCGCCTTCCCTGACCAGGGGGTGAGTTTTTCTCCAAAA	Mouse Mammary Tumor Virus	specific viral probe
GAGAGTGTCCTACACTTAGGGGAGAAGCAGCCAAGGGGTTGTTTC	Mouse Mammary Tumor Virus	specific viral probe
ACCTTCCTCCTGAGGCAAGGACCACAGCCAACTTCCTCTTACAAG	Mouse Mammary Tumor Virus	specific viral probe
CAGGAGCGATGGCAGAGGCCAGGGAAAAAGGAGATTTGACTTTTA	Mouse Mammary Tumor Virus	specific viral probe
GAAAGATTTTTCATTATACCAAGGAGGGGGCAGTGGCTAGACAATTAGAACACATTTCT	Human Mammary Tumor Virus	specific viral probe
AACAGTAAACCCTGTTCCGACTACTGCCTCACCCATATCGTCAATCTT	Hepatitis B	specific viral probe
GCGCTTTCCACCGGATACTCTGGCAACTTTGACTCAGTTACTGATT	Hepatitis GB	specific viral probe
TCTCTTGCCTGACTGTGCCCGCTTCAGCCTACCAAGTGCGCAATT	Hepatitis C1	specific viral probe
GCAGGAGATGGGCGGCAACATCACCAGGGTTGAGTCAGAGAACAA	Hepatitis C1	specific viral probe
ACCCATACCAGGGTCTCGCCCAGTGGCACGCCTAGGATTATATAG	Human Papillomavirus- 16	specific viral probe
GAAGAAACACAGACGACTATCCAGCGACCAAGATCAGAGCCAGAC	Human Papillomavirus- 16	specific viral probe
ACACATCTGCTTGTGCTACTGCTCTTCCTGTGGCTCTCTCAACTAAC	Human Papillomavirus -2	specific viral probe
TAGACCTAAACAGTCCAGAGGAGCAGGACGACAATGGAAACACTG	Human Papillomavirus -2	specific viral probe
CACCATAGGCCCTCGCAAACGTTCTGCTCCATCTGCCACTACGTC	Human Papillomavirus-18	specific viral probe
TTTCCAAAGCCTCTGCTGCCCCTAAACGTAAGCGCGCCAAAACTA	Human Papillomavirus-6b	specific viral probe
GTCCAAGGCACCCTGGGTCCTCTTACGAATGTCTGACTACTTCAG	KSHV	specific viral probe
GTAAGAGGGAGACCCAAAGGCGGCGGCACTAAAGATTGTTCTGGT	KSHV	specific viral probe
TTCTTGAAAAGGACGACCAGCACATGGAGCAGCAGGTTATGGCAA	EBV 1	specific viral probe
AGTCATCCCTGTTACAGTCTCCGGGAAGGGCCTTTGCACCCGTTA	EBV 1	specific viral probe
GAATCCCTTAAAGCCAGTCTCAGTTCGGATTGGGGTCTGCAACTC	gi|437738|emb|X73952.1| A.haemolyticum gene for 16S rRNA	Bacterial probe		Bacterial probe pool (B)
CGTGGCCTAACTCGTTTGAGGGGGAGCGGACGAAGGTGGGATTAG	gi|437738|emb|X73952.1| A.haemolyticum gene for 16S rRNA	Bacterial probe
GAATCCCTTAAAGCCAGTCTCAGTTCGGATTGGGGTCTGCAACTC	gi|1838945|emb|X82451.1| A.meyeri 16S rRNA gene	Bacterial probe
GAGTTGCAGAGGACAATCCGAACTGAGACAATTTTAAGGATTAACCCTCTGTAG	gi|194326193|emb|FM180525.1| Brevundimonas diminuta partial 16S rRNA gene, strain B11	Bacterial probe
AAAGCCACGTCTCCGTGCGGTCCAGGCATGTCAAAAGGTGGTAAG	gi|194326193|emb|FM180525.1| Brevundimonas diminuta partial 16S rRNA gene, strain B11	Bacterial probe
CAACTCGACCCCATGAAGTTGGAGTCGCTAGTAATCGCAGATCAG	gi|34787151|emb|AJ576081.1| Mobiluncus mulieris 16S rRNA gene, strain CCUG 22336	Bacterial probe
GAATCTCAAAAAGCCAGTCTCAGTTCGGATTGGGGTCTGCAACTC	gi|62484792|emb|AJ937773.1| Propionibacterium jensenii 16S rRNA gene, strain NCFB 571	Bacterial probe
AATATGATGCTAATCTCTAAAAGCCATTCACAGTTCGGATTGGGGTCTGCAACTC	gi|171191223|gb|EU373423.1| Sphingobacterium siyangensis strain YRL14 16S ribosomal RNA	Bacterial probe
GGGAACTTCGGTCCTTGCGCTATCGGATGAACCCATATGGGATTA	gi|189172122|gb|EU660316.1| Providencia rettgeri strain CM7 16S ribosomal RNA gene, par	Bacterial probe
CCTGAGAGGGTGAACGGCCACATTGGAACTGAGAAACGGTCCAAA	gi|454440|dbj|D14147.1|PEP16SRR12 Peptoniphilus indolicus gene for 16S ribosomal RNA	Bacterial probe
GATAGCAAGCGAATCTCAAAAAGCCTATCTCAGTTCGGATTGTTCTCTGCAACT	gi|454440|dbj|D14147.1|PEP16SRR12 Peptoniphilus indolicus gene for 16S ribosomal RNA	Bacterial probe
CAACGGCCCACCAAGGCGACGATCAGTAGGGGTTCTGAGAGGAAG	gi|51339823|gb|AY689230.1| Prevotella nigrescens strain ChDC B270 16S ribosomal RNA gene	Bacterial probe
GAACCTTACCCGGGCTTGAATTGCAGGTGCTGCCCACAGAGACGT	gi|51339823|gb|AY689230.1| Prevotella nigrescens strain ChDC B270 16S ribosomal RNA gene	Bacterial probe
GAATCCCAAAAAGCCGCTCTCAGTTCGGATTGCAGGCTGCAACTC	gi|116876144|gb|EF025325.1| Geobacillus stearothermophilus strain ARM 1 16S ribosomal RNA	Bacterial probe
GATCCCAGACCCCGGCTTTGCGCCAGCACACGAAGCGGTTGTAAC	gi|163844199|ref|NC_010167.1| Brucella suis ATCC 23445 chromosome II	Bacterial probe
CAACTCGACCCCATGAAGTTGGAGTCGCTAGTAATCGCAGATCAG	gi|34787154|emb|AJ576084.1| Mobiluncus curtisii 16S rRNA gene, strain CCUG 22339	Bacterial probe
GGGCGTCTAAGTTACCAATTCTCGTCTGATGGCTACATACGGCGGTCAGTTTACGCTTAC	>gi|170679574|ref|NC_010498.1| Escherichia coli SMS-3-5 chromosome	Bacterial probe
ATGAAAGCCGGCGACACCCGAAGCCCGTGGCCCTGTGGGGAGCGG	gi|1838944|emb|X82450.1| A.israelii 16S rRNA gene	Bacterial probe
CTAATCCCTAAAAGCCGGTCTCAGTTCGGATTGGGGTCTGCAACT	gi|56542013|emb|AJ717364.1| Rothia dentocariosa 16S rRNA gene, isolate CV54	Bacterial probe
GTTAAGTCCTATAACGAGCGCAACCCCTGCGAATAGTTGCCATCATTAAGTT	gi|193479950|gb|EU796886.1| Capnocytophaga canimorsus strain B08-03.14.0357 16S ribosomal RNA	Bacterial probe
CTTCTTGACCAGGCTCACTTCGCCGCCGACGGGCCAGCATCGCTT	gi|15808409|gb|AY016366.1| Piedraia hortae 28S ribosomal RNA gene	Fungal probe		Fungal, Parasitic, Viroid probe pool (P)
AAACGAAGCCCGGGCGAGTAGGCAGGCGCGGGGGCCGTGACGAAG	gi|15808409|gb|AY016366.1| Piedraia hortae 28S ribosomal RNA gene	Fungal probe
CCGCAGAGGGTGATAGCCCCGTAACCGGCGACAGCGAGGGAGTAG	gi|134147422|gb|EF119339.1| Pleistophora mulleri 16S ribosomal RNA gene	Fungal probe
CGAACGAACTGCGAATGAGCCTGGCGCGGCGTGCGTTTTAATGAC	gi|134147422|gb|EF119339.1| Pleistophora mulleri 16S ribosomal RNA gene	Fungal probe
GATGCGCCTCTAGAGGTAGGGGGGCGGACCGATGCTGCAGAAGGC	gi|134147422|gb|EF119339.1| Pleistophora mulleri 16S ribosomal RNA gene	Fungal probe
GATAGAGAAACAGGGGTGTGTTCCTGTCCCGCGCTGCCGTGCGGC	gi|134147422|gb|EF119339.1| Pleistophora mulleri 16S ribosomal RNA gene	Fungal probe
AGGTCTCCTAGGTGAATAGCCTCTGGTTGATGTTGAACGCAGGTAA	gi|134147422|gb|EF119339.1| Pleistophora mulleri 16S ribosomal RNA gene	Fungal probe
CTTAATCTGACCGCCGGAGGACCGCCTAATACGGGTGTTGCCTCT	gi|4206352|gb|AF050276.1|AF050276 Fonsecaea pedrosoi 18S ribosomal RNA partial sequence	Fungal probe
TTGCTTTGGCGGACCCGTCTCACGACCGCCCTGGGACCGCTGAAA	gi|4206358|gb|AF050282.1|AF050282 Phialophora verrucosa MUCL 9768 18S ribosomal RNA	Fungal probe
AAATGACTTGGCGGCCTCGTCGCGGCCCTCCTCTGCGTAGTATAG	gi|28411622|dbj|AB103379.1| Paecilomyces carneus genes for 18S rRNA, ITS1, 5.8S rRNA	Fungal probe
AACTTGCTTGCCGCGTCCTCCTCGCGCCCTGCAACCAGGCCTCTC	gi|70724328|gb|DQ069288.1| Paecilomyces reniformis strain Ind.Tett 18S ribosomal RNA gene	Fungal probe
CTGCTCTAAGATCTTCGCTGCTGAGGCCCGCGCCGCCGCTCTTCC	gi|162944684|ref|NC_010165.1| Citrus viroid V	Viroid probe
AAAGAAGAAGATAGGGGCAGAGGGGGAGTGAGCCTCGTCGTCGAC	gi|11496576|ref|NC_001920.1| Grapevine yellow speckle viroid 1	Viroid probe
CAACGGAATCCAGTGCCCACCGGAGCGCCAGTTCGTGCGAGAGTT	gi|20219033|ref|NC_003681.1| Coleus blumei viroid 1	Viroid probe
CTTCCGTCTCTACCCTCCCGAGGCGCTTTTCTCACTGACCGACTT	gi|24462250|ref|NC_004358.1| Citrus viroid-I-LSS	Viroid probe
ACTCTCACGCCCACCCGCACGGCTGCTCCGAGGGAGGGGCTCTCT	gi|24462251|ref|NC_004359.1| Citrus viroid VI	Viroid probe
ACGACGACAACGCACAGAAATATTAGTAGTAAACCGGCTGCTCATTGGAAATACTTT	gi|9630816|ref|NC_001962.1| Bombyx mori NPV	Parasitic Probe
AATTCGGGCGTGTTTTTCACCAAATCCCACATGGCCGGGCTACTA	gi|9630816|ref|NC_001962.1| Bombyx mori NPV	Parasitic Probe
CGACAACGACAACTCTATGATAATAGACTTGTGTTCCGACGCGCGCATAATC	gi|9630816|ref|NC_001962.1| Bombyx mori NPV	Parasitic Probe
GTTTGTTTATGATCTTGGAGGCGGACAAGGCGGTGTTGTTGTGTG	gi|9634221|ref|NC_002169.1| Spodoptera exigua MNPV	Parasitic Probe
TATTTCATCACAACGTTGTTGCACATGAGCAGGCTGGACACGACC	gi|11038431|ref|NC_001875.2| Orgyia pseudotsugata MNPV	Parasitic Probe
AAACTTTTTTACTGCCGTCTTTGTTACACGCACGCCGACTGGTTGTG	gi|58042841|ref|NC_005137.2| Choristoneura fumiferana DEF MNPV	Parasitic Probe
GCGTGGTGACCGAGACCGCTGTAGATGGCCCTGATGCAGTGATCC	gi|157876565|ref|XM_001686577.1| Leishmania major Mitochondrial elongation factor G	Parasitic Probe
CTCGTGGCTGTGGGGTGCCAGATCTGTGGCGTTTCCCTAACATAT	gi|171221646|gb|EU401808.1| Paragonimus proliferus isolate lc29 internal transcribed sp	Parasitic Probe
TAACCATAAACGATGCCGACTAGAGATTGGAGGTCGTCAGTTTGAACGA	gi|5718|emb|Z15105.1| B.equi gene encoding 18S ribosomal RNA	Parasitic Probe
TAACCCGTTGAAAATCCTCCGTGATCGGGATCGGGAATTGCAATTATTT	gi|2772639|gb|U94382.1|U94382 Toxocara canis 18S small subunit ribosomal RNA gene	Parasitic Probe
CTAATTCCGATATCGAACGAGACTCTGGCCTACTAACTAGCGGCGGTATTA	gi|71835546|gb|DQ118536.1| Trichuris trichiura small subunit ribosomal RNA gene	Parasitic Probe
CTCGCCGGCCCGCCGCCGATGATGATGATGAAGCGACAGCCTCCAACAACAATAATGATA	>gi|12711658|gb|AF337897.1| Thelazia gulosa 18S ribosomal RNA gene	Parasitic Probe
