# Supplementary material for: Distinct microbiological signatures associated with triple negative breast cancer
Source: Sci Rep. 2015 Oct 15;5:15162. doi: 10.1038/srep15162 (PMC4606812; doi:10.1038/srep15162)
Supplement: Supplementary Table S5 [file srep15162-s3.xls]

## Sheet: Sheet1
Supplementary Table S5. Aligned miSeq reads of captured targets.
micro-organism	Accession no.	Description	Metagenomic location	b1_org	b1_probe	b1_outprobe	b2_org	b2_probe	b2_outprobe	p1_org	p1_probe	p1_outprobe	p2_org	p2_probe	p2_outprobe	pox_org	pox_probe	pox_outprobe	vcp_org	vcp_probe	vcp_outprobe	vsp_org	vsp_probe	vsp_outprobe	Probe_score	score
Parasite	DQ118536.1	Trichuris trichiura small subunit ribosomal RNA gene	chr57:635939-637805	0	0	0	0	0	0	168	160	8	1255	1253	2	2	0	2	0	0	0	2	0	2	1413	2
Virus	NC_009333.1	Human herpesvirus 8	chr7:8206730-8344698	1	0	1	1	0	1	4	0	4	1	0	1	2	0	2	1104	1102	2	653	650	3	1752	2
Virus	NC_005137.2	Choristoneura fumiferana DEF MNPV	chr8:7672218-7803377	0	0	0	0	0	0	35	33	2	16	14	2	0	0	0	0	0	0	0	0	0	47	2
Fungus	EF119339.1	Pleistophora mulleri 16S ribosomal RNA gene	chr56:552699-556396	0	0	0	0	0	0	1141	1139	2	7892	7892	0	2	0	2	0	0	0	0	0	0	9031	1
Virus	NC_001526.2	gi|310698439|ref|NC_001526.2| Human papillomavirus type 16	chr8:2428641-2436545	1	0	1	4	0	4	1	0	1	1	0	1	3	0	3	2	0	2	670	668	2	668	1
Virus	NC_001875.2	Orgyia pseudotsugata MNPV	chr8:1844680-1976674	1	0	1	1	0	1	3431	3429	2	63366	63366	0	4	0	4	0	0	0	3	0	3	66795	1
Virus	NC_004102.1	Hepatitis C virus genotype 1	chr5:2477719-2487364	39	0	39	13	0	13	30	0	30	23	0	23	16	0	16	10	0	10	111	95	16	95	1
Virus	NC_013804.1	Pseudocowpox virus	chr9:1679422-1824710	0	0	0	0	0	0	0	0	0	0	0	0	637	615	22	0	0	0	0	0	0	615	1
Virus	NC_005337.1	Bovine papular stomatitis virus	chr6:8729061-8863491	0	0	0	0	0	0	0	0	0	0	0	0	3277	3223	54	0	0	0	0	0	0	3223	1
Virus	NC_005336.1	Orf virus	chr8:6478250-6618211	0	0	0	0	0	0	0	0	0	0	0	0	588	584	4	0	0	0	1	0	1	584	1
Virus	NC_008291.1	Taterapox virus	chr6:5490469-5688518	0	0	0	0	0	0	0	0	0	0	0	0	28	26	2	0	0	0	0	0	0	26	1
Virus	NC_001699.1	JC polyomavirus	chr6:4228997-4234126	0	0	0	2	0	2	0	0	0	0	0	0	0	0	0	9669	9665	4	0	0	0	9665	1
Bacteria	X82450.1	A.israelii 16S rRNA gene	chr12:63988-65428	5	5	0	22	19	3	0	0	0	0	0	0	0	0	0	0	0	0	0	0	0	24	1
Bacteria	AY689230.1	Prevotella nigrescens strain ChDC B270 16S ribosomal RNA gene	chr54:4702-6197	1002	1002	0	1510	1510	0	0	0	0	0	0	0	0	0	0	0	0	0	0	0	0	2512	0
Bacteria	AJ717364.1	Rothia dentocariosa 16S rRNA gene, isolate CV54	chr24:1197788-1199293	321	321	0	334	334	0	1	0	1	0	0	0	0	0	0	0	0	0	2	0	2	655	0
Bacteria	FM180525.1	Brevundimonas diminuta partial 16S rRNA gene, strain B11	chr51:5312987-5314405	430	430	0	594	594	0	0	0	0	0	0	0	0	0	0	0	0	0	1	0	1	1024	0
Virus	NC_010165.1	Citrus viroid V	chr1:4432156-4432449	0	0	0	2	0	2	869	869	0	17610	17610	0	2	0	2	0	0	0	0	0	0	18479	0
Virus	NC_001669.1	Simian virus 40	chr9:1466021-1471263	0	0	0	0	0	0	2	0	2	0	0	0	8	0	8	4	0	4	304	431	-127	431	0
Bacteria	AJ937773.1	Propionibacterium jensenii 16S rRNA gene, strain NCFB 571	chr54:6298-7788	1460	1460	0	1444	1444	0	0	0	0	0	0	0	0	0	0	0	0	0	0	0	0	2904	0
Bacteria	D14147.1	PEP16SRR12 Peptoniphilus indolicus gene for 16S ribosomal RNA	chr53:9960081-9961452	956	956	0	994	994	0	0	0	0	0	0	0	0	0	0	0	0	0	0	0	0	1950	0
Parasite	AF337897.1	Thelazia gulosa 18S ribosomal RNA gene	chr56:199881-200412	0	0	0	0	0	0	57	57	0	178	178	0	0	0	0	0	0	0	0	0	0	235	0
Virus	NC_006273.2	Human herpesvirus 5	chr8:9050512-9286157	0	0	0	1	0	1	2	0	2	0	0	0	0	0	0	2552	2552	0	382	382	0	2934	0
Virus	NC_009532.1	Okra mosaic virus	chr1:6710054-6716276	2	0	2	2	0	2	0	0	0	3	0	3	2	0	2	0	0	0	1328	1328	0	1328	0
Fungus	AY016366.1	Piedraia hortae 28S ribosomal RNA gene	chr56:274026-275429	0	0	0	0	0	0	379	379	0	16078	16078	0	1	0	1	2	0	2	0	0	0	16457	0
Bacteria	X73952.1	A.haemolyticum gene for 16S rRNA	chr12:33235-34723	311	311	0	434	434	0	0	0	0	0	0	0	0	0	0	0	0	0	0	0	0	745	0
Bacteria	X82451.1	A.meyeri 16S rRNA gene	chr12:65529-66969	8	8	0	6	6	0	0	0	0	0	0	0	0	0	0	0	0	0	0	0	0	14	0
Virus	NC_001920.1	Grapevine yellow speckle viroid 1	chr2:6584086-6584451	0	0	0	0	0	0	913	913	0	664	664	0	0	0	0	0	0	0	0	0	0	1577	0
Virus	NC_004358.1	gi|24462250|ref|NC_004358.1| Citrus viroid-I-LSS	chr3:1129595-1129921	0	0	0	0	0	0	300	300	0	1256	1256	0	0	0	0	0	0	0	0	0	0	1556	0
Virus	NC_004359.1	gi|24462251|ref|NC_004359.1| Citrus viroid VI	chr5:9131480-9131809	0	0	0	0	0	0	96	96	0	701	701	0	0	0	0	0	0	0	0	0	0	797	0
Fungus	DQ069288.1	Paecilomyces reniformis strain Ind.Tett 18S ribosomal RNA gene	chr57:631358-631969	0	0	0	0	0	0	303	303	0	241	241	0	0	0	0	0	0	0	0	0	0	544	0
Virus	NC_001403.1	Fujinami sarcoma virus	chr5:4909808-4914595	0	0	0	0	0	0	0	0	0	0	0	0	0	0	0	33	33	0	78	78	0	111	0
Virus	NC_001436.1	Human T-lymphotropic virus 1	chr6:662089-670595	2	0	2	0	0	0	0	0	0	0	0	0	1	0	1	7319	7319	0	0	0	0	7319	0
Parasite	XM_001686577.1	Leishmania major Mitochondrial elongation factor G, putative (LmjF36.0570) partial mRNA	chr56:680555-682795	0	0	0	0	0	0	186	186	0	2713	2713	0	0	0	0	0	0	0	0	0	0	2899	0
Fungus	AF050276.1	Fonsecaea pedrosoi 18S ribosomal RNA partial sequence	chr56:1237188-1238681	0	0	0	1	0	1	353	353	0	3666	3666	0	0	0	0	0	0	0	0	0	0	4019	0
Virus	NC_001806.1	Human herpesvirus 1	chr8:436711-588971	0	0	0	0	0	0	0	0	0	0	0	0	0	0	0	99	99	0	450	461	-11	560	0
Virus	NC_003681.1	Coleus blumei viroid 1	chr3:660324-660571	0	0	0	0	0	0	0	0	0	51	51	0	0	0	0	0	0	0	0	0	0	51	0
Virus	NC_009334.1	Human herpesvirus 4	chr6:4923207-5095970	1	0	1	0	0	0	0	0	0	2	0	2	0	0	0	0	0	0	44	44	0	44	0
Bacteria	AJ576081.1	Mobiluncus mulieris 16S rRNA gene, strain CCUG 22336	chr53:9995872-9997367	12	12	0	21	21	0	0	0	0	0	0	0	0	0	0	0	0	0	0	0	0	33	0
Bacteria	AJ576084.1	Mobiluncus curtisii 16S rRNA gene, strain CCUG 22339	chr53:9997468-9998968	12	12	0	30	30	0	0	0	0	0	0	0	0	0	0	0	0	0	0	0	0	42	0
Bacteria	EF025325.1	Geobacillus stearothermophilus strain ARM 1 16S ribosomal RNA gene	chr30:4575044-4576606	411	411	0	404	404	0	0	0	0	0	0	0	0	0	0	0	0	0	0	0	0	815	0
Bacteria	EU373423.1	Sphingobacterium siyangensis strain YRL14 16S ribosomal RNA gene	chr46:8492178-8493671	60	60	0	96	96	0	0	0	0	0	0	0	0	0	0	0	0	0	0	0	0	156	0
Bacteria	EU660316.1	Providencia rettgeri strain CM7 16S ribosomal RNA gene	chr50:3494544-3496086	22	22	0	24	24	0	0	0	0	0	0	0	0	0	0	0	0	0	0	0	0	46	0
Bacteria	EU796886.1	Capnocytophaga canimorsus strain B08-03.14.0357 16S ribosomal RNA gene	chr51:3079297-3080761	45	45	0	67	67	0	0	0	0	0	0	0	0	0	0	0	0	0	0	0	0	112	0
Fungus	AB103379.1	Paecilomyces carneus genes for 18S rRNA, ITS1, 5.8S rRNA, ITS2, 28S rRNA	chr57:212082-214436	0	0	0	0	0	0	4	4	0	4	4	0	0	0	0	0	0	0	0	0	0	8	0
Fungus	AF050282.1	Phialophora verrucosa MUCL 9768 18SrRNA, ITS1, 5.8S rRNA, ITS2, 28S rRNA	chr56:1238782-1240250	0	0	0	0	0	0	8	8	0	846	846	0	0	0	0	0	0	0	0	0	0	854	0
Virus	NC_001352.1	Human papillomavirus - 2	chr7:1049693-1057552	0	0	0	0	0	0	0	0	0	0	0	0	0	0	0	0	0	0	84	84	0	84	0
Virus	NC_001357.1	Human papillomavirus - 18	chr7:1041736-1049592	0	0	0	0	0	0	0	0	0	0	0	0	0	0	0	0	0	0	99	99	0	99	0
Virus	NC_001503.1	Mouse mammary tumor virus	chr2:6170162-6178966	0	0	0	0	0	0	0	0	0	0	0	0	0	0	0	0	0	0	138	138	0	138	0
Virus	NC_002169.1	Spodoptera exigua MNPV	chr7:8725081-8860691	0	0	0	0	0	0	7	7	0	154	154	0	0	0	0	0	0	0	0	0	0	161	0
Bacteria	NC_010167.1	Brucella suis ATCC 23445 chromosome II	chr43:6146661-7547504	115	115	0	162	162	0	0	0	0	0	0	0	0	0	0	0	0	0	0	0	0	277	0
Virus	NC_010277.1	Merkel cell polyomavirus	chr9:9492907-9498293	0	0	0	0	0	0	0	0	0	0	0	0	0	0	0	0	0	0	1375	1380	-5	1380	0
Virus	NC_012213.1	Human papillomavirus type 108	chr7:3742492-3749640	0	0	0	0	0	0	0	0	0	0	0	0	0	0	0	135	135	0	0	0	0	135	0
Parasite	U94382.1	Toxocara canis 18S small subunit ribosomal RNA gene	chr56:1160244-1161997	0	0	0	0	0	0	3	3	0	6	6	0	0	0	0	0	0	0	0	0	0	9	0
Parasite	Z15105.1	B.equi gene encoding 18S ribosomal RNA	chr56:1094746-1096493	0	0	0	0	0	0	35	35	0	43	43	0	0	0	0	0	0	0	0	0	0	78	0
Virus	NC_001355.1	Human papillomavirus type 6b	chr6:4202308-4210209	0	0	0	0	0	0	0	0	0	0	0	0	0	0	0	0	0	0	63	63	0	63	0
Virus	NC_001837.1	Hepatitis GB virus A	chr2:6519518-6529067	0	0	0	0	0	0	0	0	0	0	0	0	0	0	0	0	0	0	35	35	0	35	0
Virus	NC_003977.1	Hepatitis B virus	chr9:2858745-2861959	0	0	0	0	0	0	0	0	0	0	0	0	0	0	0	0	0	0	96	96	0	96	0
